# Supplementary material for: Explanatory predictive model for COVID-19 severity risk employing machine learning, shapley addition, and LIME
Source: Sci Rep. 2023 Apr 4;13:5481. doi: 10.1038/s41598-023-31542-7 (PMC10071246; doi:10.1038/s41598-023-31542-7)
Supplement: Supplementary file 1 — Supplementary Table S1. [file 41598_2023_31542_MOESM1_ESM.xlsx]

## Sheet: Tabelle1
		Supplementary table 1. Panel 1 cytokines (1/2) in healthy subjects, and COVID-19 severe and non-severe forms.
	HEALTHY										COVID-19 non Severe										COVID-19 Severe
sCD40L	29.52	53.07	35.2	37.05	35.2	33.33	29.52	27.58	25.62	37.05	13.06	37.97	33.33	4521.19	485.66	4568.71	231.63	200.59	5192.25	15.27	9.59	17.43	15.27	17.43	17.43	35.2	44.31	25.62	27.58
EGF	2	2	2	2	2	2	2	2	2	2	193.64	11.87	6.45	291.89	20.07	328.78	32.18	46.46	317.06	11.3	96.55	93.74	91.84	90.35	88.8	43.34	53.59	46.84	52.31
Eotaxin	16.92	10.82	16.23	19.13	18.11	10.09	17.18	11.36	13.61	16.02	143.77	25.38	23.64	63.16	23.64	56.65	16.02	15.43	61.33	24.44	140.27	126.83	134.15	125.22	129.53	44.14	55.45	43.78	45.85
FGF-2	5	5	5	5	5	5	5	5	5	5	40.32	20.27	5	23.64	20.27	34.09	31.77	64.3	48.33	5	36.27	42.21	43.13	41.28	43.13	83.51	93.62	62.99	80.29
FLT-3L	2.83	5.12	4.36	3.88	4.47	3.05	2.83	3.49	3.05	2.72	3.6	4.58	4.15	4.8	3.6	4.58	0.76	2.06	5.82	2.94	6.2	4.8	5.12	4.09	5.34	6.79	16.27	5.34	5.88
Fractalkine	60.26	66.56	46.35	50.03	56.97	38.42	55.28	29.41	69.58	69.58	126.41	81	71.06	117.7	108.61	103.91	110.92	146.88	134.8	69.58	100.3	99.08	91.58	83.72	102.71	110.92	113.21	126.41	144.9
G-CSF	0.3	10.73	0.3	0.3	0.86	0.3	0.3	0.3	0.3	1.69	0.39	0.3	0.3	51.84	14.76	54.51	3.16	7.89	57.56	0.3	0.3	0.3	0.3	0.3	0.3	0.3	7	0.3	0.3
GM-CSF	5.38	3.75	2.5	2.5	2.5	2.5	5.71	0.76	4.07	0.76	17.09	10.53	2.5	6.38	1.9	4.72	19.35	27.07	5.71	2.5	7.05	9.82	6.38	3.12	7.05	36.68	14.13	22.02	37.49
GROa	3.64	4.08	2.63	2.49	4.44	0.6	2.95	0.6	1.44	1.99	22.09	0.6	0.6	6	0.6	5.97	7.34	5.69	6.31	0.6	32.43	32.81	32.43	30.71	31.56	19.82	27.03	17.46	18.16
IFN-a2	26.84	32.84	10	10	10	10	32.84	10	38.25	35.61	10	32.84	10	10	11.02	10	43.25	32.84	10	10	10	10	10	10	10	135.47	132.99	122.81	158.91
IFNy	0.52	1.08	0.3	0.26	0.26	0.26	0.52	0.26	0.52	0.91	10.15	2.96	1.86	7.83	2.42	7.61	13.69	21.91	10.77	0.91	3.47	3.47	4.69	3.47	2.69	12.59	12.39	11.68	17.32
IL-1a	2.21	11.86	149.25	5.76	8.38	0.4	2.21	0.4	4.88	4.88	64.37	2.21	2.21	0.4	1.31	4	0.4	1.77	7.51	3.11	11.86	15.31	10.56	13.59	10.12	23.03	45.49	213.13	25.59
IL-1b	0.2	6.7	0.72	0.2	0.2	1.13	1.52	1.52	1.13	3.28	18.92	4.58	0.2	0.25	0.2	1.13	7.58	7.58	4.26	0.2	7.58	8.72	6.41	6.41	9.28	8.15	12.54	1.89	4.58
IL1-ra	2.28	4.36	2.42	2.55	2.19	1.6	2.45	1.6	2.02	2.65	2.28	1.67	1.28	6.65	1.73	7.38	1.12	1.38	6.89	1.31	2.88	3.28	3.01	3.15	2.88	6.82	5.58	5.99	7.1
IL-2	0.1	0.1	0.1	0.1	0.1	0.1	0.1	0.1	0.1	0.1	0.15	0.33	0.1	8.8	3.11	7.34	0.13	0.74	9.5	0.1	0.23	0.33	0.28	0.33	0.23	0.1	0.28	0.1	0.1
IL3	0.91	0.91	0.72	0.26	0.35	0.4	1.09	0.68	1.28	1.14	0.07	0.44	0.02	0.05	0.44	0.05	1.09	0.72	0.16	0.3	0.05	0.05	0.05	0.05	0.05	0.07	0.05	0.05	0.05
IL-4	0.07	0.07	0.07	0.07	0.07	0.07	0.07	0.07	0.07	0.07	1.92	0.07	0.07	0.07	0.07	0.07	0.07	0.07	0.07	0.07	0.45	0.35	0.4	0.43	0.5	0.32	0.24	0.07	0.61
IL-5	3.6	4.82	3	2.96	2.78	2.93	3	3.38	3.3	3.38	11.88	2.55	2.18	2.81	2.85	2.48	7.66	7.54	2.85	2.55	4.59	4.17	4.59	4.17	3.95	4.82	7.35	4.14	5.21
IL-6	1.27	1.75	1.32	1.3	1.47	1.28	1.2	1.4	1.05	1.34	6.45	2.63	2.19	1.81	1.94	1.46	0.19	0.12	1.88	2.24	7.39	7.45	8.14	7.12	7.55	4.63	5.06	3.79	4.9
IL-7	0.54	0.81	0.58	0.37	0.54	0.25	0.44	0.42	0.58	0.81	6.6	0.09	0.01	3.3	0.33	3.69	1.33	1.53	4	0.01	39.35	35.19	35.05	34.52	33.52	1.09	1.63	0.83	0.64
IL-8	0.21	0.47	0.37	0.31	0.42	0.16	0.34	0.29	0.29	0.37	391.19	0.11	0.11	2.52	0.26	2.34	0.42	0.29	2.83	0.11	48.76	46.88	49.83	47.48	50.52	99.18	136.57	91.33	88.09
IL-9	10.43	12.3	10.82	10.88	11	10.5	10.82	9.85	9.93	10.69	7.57	2	2	2	2	5.3	5.3	7.25	6.47	2	10.43	9.85	10.29	9.18	9.78	13.54	13.15	12.91	15.36
IL-10	0.5	0.5	0.5	0.5	0.5	0.5	0.5	0.5	0.5	0.5	28.66	0.5	0.5	0.5	0.5	0.5	0.5	0.5	0.5	0.5	1.33	1.06	1.03	1.71	1.09	0.5	0.5	0.5	0.5
IL-12p40	27.68	50.22	11.32	25.06	27.68	16.97	25.06	23.73	27.68	32.83	42.87	37.89	30.27	62.19	57.44	69.24	42.87	34.1	59.82	27.68	62.19	57.44	55.04	44.11	58.63	6	27.68	11.32	6
IL-12p70	0.64	1.27	0.15	0.02	0.02	0.02	1.65	0.02	0.64	1.02	0.64	0.64	0.52	0.15	1.14	0.02	1.14	3.16	0.15	0.02	0.02	0.02	0.27	0.02	0.02	0.15	0.39	0.02	1.65
IL-13	13.33	30.17	11.6	8.13	19.45	11.6	18.57	6.4	13.33	19.45	133.57	11.6	4.67	115.69	14.2	128.8	114.5	160.57	138.33	6.4	21.21	18.57	18.57	23.87	29.26	161.72	147.78	138.33	202.39
IL-15	5.15	5.31	4.69	5.15	4.84	4.45	5.31	3.84	4.22	5.15	29.04	3.45	2.84	2.39	2.39	2.32	2.69	2.24	3.38	2.09	8.23	8.47	9.27	8.63	8.15	3.61	5.08	3.68	3.53
IL-17A	1.26	0.43	0.26	0.26	0.26	0.26	0.43	0.26	0.26	1.11	0.26	0.26	0.26	0.26	0.43	0.26	1.84	2.12	1.26	0.26	2.52	2.25	1.7	2.25	1.7	7.59	9.88	4.92	5.14
IL-17E/IL-25	30	30	30	30	30	30	30	30	30	30	324.08	30	30	30	30	30	30	30	30	30	107.25	37.58	142.94	107.25	30	30	119.47	30	30
IL-17F	2.79	2.94	1.93	1.78	4.1	3.52	1.93	1.35	2.21	2.21	3.23	1.78	0.05	1.49	0.05	1.2	0.05	0.05	2.21	0.05	3.23	3.08	2.94	0.91	1.78	35.24	69.14	29.06	29.96
IL-18	15.45	18.26	18.34	18.54	20.11	18.34	16.21	17.38	15.97	16.01	23.16	57.31	49.57	12.44	35.32	11.92	7.08	8.56	14.49	49.13	0.14	0.18	0.1	0.1	0.1	9	12.48	6.6	7.36
IL-22	5	5	5	5	5	5	5	5	5	5	62.53	5	5	59.81	5	64.29	85.18	121.48	70.99	5	5	5	5	5	5	60.27	66.02	64.29	57.94
IL-27	2323.09	2050.53	2110.87	2457.84	2220.82	1623.38	2483.72	2005.96	2110.87	2415.63	1093.24	6222.49	5840.62	4423.59	5225.96	4303.56	3806.47	4074.62	4547.58	5878.51	3168.96	3128.4	3172.42	3185.06	3291.34	1044.63	1087.27	1053.9	1171.18
IP-10	45.46	28.47	43.63	55.27	50.74	22.39	60.07	22.58	38.43	60.2	38.17	114.27	98.17	78.62	86.5	79.74	70.65	67.67	82.77	98.97	103.55	101.61	108.3	104.9	103.32	17.83	19.91	17.54	18.74
MCP-1	153.42	160.38	165.86	173.28	176.25	160.56	149.44	166.03	148.44	147.44	421.38	119.96	119.56	172.51	124.7	168.71	95.24	95.67	182.1	111.78	214.63	203.96	204.03	210.63	197.67	143.4	175.83	140.9	147.02
MCP-3	11.17	8.57	4.99	8.57	8.93	6.98	10.57	7.4	12.3	7.81	38.85	9.94	9.94	25.32	11.17	22.52	33.08	41.89	29.52	9.61	1.6	7.81	1.57	1.6	3.66	22.52	21.65	20.2	23.03
M-CSF	1.6	6.62	1.6	1.6	6.62	1.6	1.6	1.6	1.6	1.6	126.21	1.6	1.6	1.6	1.6	1.6	1.6	1.6	1.6	1.6	43.38	43.38	31.49	34.86	38.25	53.78	118.78	24.84	52.91
MDC	404.67	471.12	428.07	443.63	453.69	329.44	414.05	330.76	366.69	424.78	792.9	591.9	596.25	663.25	583.07	696.66	502.43	459.14	687.65	533.46	496.46	532.81	537.41	523.16	517.47	461.5	576.84	427.64	470.92
MIG/CXCL9	2727.41	2760.25	2641.94	2810.47	3002.66	2367.64	2662.92	2315.19	2253.92	2637.19	2154.29	2388.29	2272.23	2804.94	2444.64	2793.86	1917.2	1780.9	2844.48	2143.11	6357.91	6936.8	6920.42	6633.89	7153.94	1092	1626.6	1022.71	1074.95
MIP-1a	17.61	23.27	18.3	18.97	17.61	14.63	20.89	17.61	18.97	22.69	69.34	11.12	3.2	22.69	12.96	13.82	20.27	22.69	30.01	4.9	3.2	11.12	14.63	17.61	16.9	22.69	30.01	16.17	21.5
MIP-1b	21.24	21.24	21.52	22.95	23.32	21.17	20.23	21.59	21.32	20.18	86.97	24.49	22.66	68.58	34.73	68.93	16.85	18.97	73.28	22.38	38.51	38.35	39.86	39.47	38.42	47.56	54.76	45.8	48.03
PDGF-AA	186.05	217.56	179.26	189.55	203.12	170.93	181.34	161.95	165.57	192.29	2195.95	93.55	81.5	1715.13	530.65	1631.18	337.94	345.51	1809.48	77.62	1655.63	1756.47	1788.93	1699.7	1771.83	608.9	767.13	568.46	592.85
PDGF-AB/BB	3333.6	3001.74	2734.64	3509.06	3342.34	2137.39	3477.75	2511.16	2874.46	3866.5	22346.4	3195.2	2893.26	18704.5	13024.5	19802.3	6509.83	6373.7	20058.7	2924.46	17870.9	17516.1	17391.8	18122.3	17384.8	15047.9	19436.3	14333.2	14764.3
RANTES	538	875.96	511.01	552.73	540.82	518.83	496.59	497.06	471.35	456.67	1041.57	618.63	597.77	766.69	586.74	771.83	312.05	251.02	697.87	532.55	515.08	549.35	561.88	528.09	548.19	784.28	1415.41	662.3	746.27
TGFa	0.05	0.76	0.05	0.05	0.05	0.05	0.05	0.05	0.76	1.04	9.64	0.05	0.05	4.9	0.76	4.56	0.05	0.56	4.87	0.05	6.32	5.43	5.57	5.2	5.28	13.8	27.65	11.41	10.95
TNFa	25.4	27.9	27.54	19.92	28.26	21.76	24.31	24.68	26.12	26.12	96.67	20.29	18.05	69.44	21.76	62.75	102.11	135.81	76.36	15.39	14.24	10.29	10.69	6.98	8.65	67.86	71.34	65.95	71.34
TNFb	0.04	0.29	0.04	0.04	0.04	0.04	0.04	0.04	0.04	0.04	4.16	0.22	0.04	9.81	0.53	7.59	8.44	14.4	10.92	0.04	8.24	8.77	10.07	9.03	10.4	16.25	17.5	17.17	20.48
VEGF-A	0.54	0.54	0.54	0.54	0.54	0.54	0.54	0.54	0.54	0.54	449.12	0.54	0.54	49.14	10.52	53.11	11.81	10.42	53.03	0.54	210.88	222.15	221.53	211.5	210.39	137.54	175.77	116.39	127.99
	median			mean			norm. to healthy, median			norm. to healthy, mean			log2 of (norm. to healthy, median)			log2 of (norm. to healthy, mean)
	Heatlhy	non-severe	severe	Heatlhy	non-severe	severe	Heatlhy	non-severe	severe	Heatlhy	non-severe	severe	Heatlhy	non-severe	severe	Heatlhy	non-severe	severe
sCD40L	34.265	216.11	17.43	34.314	1529.97	23.3178	1	6.30702	0.508682	1	44.5872	0.679541	0	2.65696	-0.975163	0	5.47856	-0.557367
EGF	2	39.32	88.8	2	125.97	73.04	1	19.66	44.4	1	62.985	36.52	0	4.29719	5.47249	0	5.97694	5.19061
Eotaxin	16.125	24.91	125.22	14.947	45.346	93.9133	1	1.54481	7.76558	1	3.03379	6.28309	0	0.627426	2.95709	0	1.60112	2.65147
FGF-2	5	27.705	43.13	5	29.299	58.4922	1	5.541	8.626	1	5.8598	11.6984	0	2.47015	3.10869	0	2.55085	3.54824
FLT-3L	3.27	3.875	5.34	3.58	3.689	6.64778	1	1.18502	1.63303	1	1.03045	1.85692	0	0.244906	0.707549	0	0.0432702	0.892913
Fractalkine	56.125	109.765	102.71	54.244	107.087	108.092	1	1.95572	1.83002	1	1.97417	1.9927	0	0.967703	0.871861	0	0.981248	0.994727
G-CSF	0.3	5.525	0.3	1.538	19.101	1.04444	1	18.4167	1	1	12.4194	0.679093	0	4.20294	0	0	3.63452	-0.55832
GM-CSF	2.5	6.045	9.82	3.043	9.775	15.9711	1	2.418	3.928	1	3.21229	5.24848	0	1.27381	1.97379	0	1.6836	2.3919
GROa	2.56	5.83	30.71	2.486	5.58	26.9344	1	2.27734	11.9961	1	2.24457	10.8345	0	1.18735	3.58449	0	1.16644	3.43755
IFN-a2	18.42	10	10	21.638	17.995	66.6867	1	0.542888	0.542888	1	0.831639	3.08192	0	-0.881273	-0.881273	0	-0.265971	1.62383
IFNy	0.41	7.72	4.69	0.489	8.011	7.97444	1	18.8293	11.439	1	16.3824	16.3077	0	4.23491	3.51589	0	4.03408	4.02748
IL-1a	4.88	2.21	15.31	19.023	8.729	40.9644	1	0.452869	3.1373	1	0.458866	2.15342	0	-1.14283	1.64952	0	-1.12386	1.10663
IL-1b	1.13	2.695	7.58	1.66	4.49	7.28444	1	2.38496	6.70796	1	2.70482	4.38822	0	1.25396	2.74588	0	1.43553	2.13364
IL1-ra	2.35	1.7	3.28	2.412	3.169	4.52111	1	0.723404	1.39574	1	1.31385	1.87442	0	-0.467126	0.481035	0	0.393798	0.906447
IL-2	0.1	0.535	0.23	0.1	3.03	0.22	1	5.35	2.3	1	30.3	2.2	0	2.41954	1.20163	0	4.92125	1.1375
IL3	0.815	0.23	0.05	0.774	0.334	0.0522222	1	0.282209	0.0613497	1	0.431525	0.0674706	0	-1.82517	-4.0268	0	-1.21249	-3.8896
IL-4	0.07	0.07	0.4	0.07	0.255	0.374444	1	1	5.71429	1	3.64286	5.34921	0	0	2.51457	0	1.86507	2.41932
IL-5	3.15	2.83	4.59	3.315	4.535	4.77667	1	0.898413	1.45714	1	1.36802	1.44093	0	-0.15455	0.543142	0	0.452094	0.526995
IL-6	1.31	1.91	7.12	1.338	2.091	6.22556	1	1.45802	5.43511	1	1.56278	4.65288	0	0.544006	2.44231	0	0.644115	2.21812
IL-7	0.54	1.43	33.52	0.534	2.089	20.2022	1	2.64815	62.0741	1	3.91199	37.8319	0	1.40498	5.95592	0	1.9679	5.24153
IL-8	0.325	0.355	50.52	0.323	40.018	73.1822	1	1.09231	155.446	1	123.895	226.57	0	0.127379	7.28027	0	6.95297	7.82382
IL-9	10.755	3.65	10.43	10.722	4.189	11.61	1	0.339377	0.969781	1	0.390692	1.08282	0	-1.55904	-0.0442684	0	-1.3559	0.114794
IL-10	0.5	0.5	1.03	0.5	3.316	0.913333	1	1	2.06	1	6.632	1.82667	0	0	1.04264	0	2.72944	0.869213
IL-12p40	26.37	42.87	44.11	26.823	46.437	36.49	1	1.62571	1.67273	1	1.73124	1.3604	0	0.701071	0.742208	0	0.791804	0.444031
IL-12p70	0.395	0.58	0.02	0.545	0.758	0.284444	1	1.46835	0.0506329	1	1.39083	0.521916	0	0.5542	-4.30378	0	0.475942	-0.938109
IL-13	13.33	115.095	29.26	15.203	82.833	84.6333	1	8.63428	2.19505	1	5.44846	5.56688	0	3.11008	1.13425	0	2.44585	2.47687
IL-15	4.995	2.54	8.15	4.811	5.283	6.51667	1	0.508509	1.63163	1	1.09811	1.35453	0	-0.975656	0.706315	0	0.135021	0.437797
IL-17A	0.26	0.26	2.52	0.479	0.721	4.21667	1	1	9.69231	1	1.50522	8.80306	0	0	3.27684	0	0.589974	3.13801
IL-17E/IL-25	30	30	37.58	30	59.408	70.4989	1	1	1.25267	1	1.98027	2.34996	0	0	0.325003	0	0.985695	1.23264
IL-17F	2.21	0.625	3.23	2.476	1.016	19.4822	1	0.282805	1.46154	1	0.410339	7.86843	0	-1.82212	0.547488	0	-1.28511	2.97608
IL-18	17.82	18.825	0.18	17.461	26.898	4.00667	1	1.0564	0.010101	1	1.54046	0.229464	0	0.0791525	-6.62936	0	0.623363	-2.12366
IL-22	5	61.17	5	5	48.428	30.3911	1	12.234	1	1	9.6856	6.07822	0	3.61282	0	0	3.27584	2.60365
IL-27	2165.85	4485.59	3128.4	2180.27	4541.66	2255.91	1	2.07106	1.44442	1	2.08307	1.03469	0	1.05037	0.530495	0	1.05871	0.0491999
IP-10	44.545	81.255	101.61	42.724	81.553	66.1889	1	1.82411	2.28106	1	1.90883	1.54922	0	0.867193	1.18971	0	0.932691	0.631542
MCP-1	160.47	122.33	197.67	160.11	161.161	182.008	1	0.762323	1.23182	1	1.00656	1.13677	0	-0.391525	0.30079	0	0.00943925	0.184937
MCP-3	8.57	23.92	7.81	8.729	23.184	11.5156	1	2.79113	0.911319	1	2.65597	1.31923	0	1.48085	-0.133973	0	1.40924	0.399696
M-CSF	1.6	1.6	43.38	2.604	14.061	49.0744	1	1	27.1125	1	5.39977	18.8458	0	0	4.76089	0	2.4329	4.23617
MDC	419.415	594.075	517.47	406.69	610.671	504.912	1	1.41644	1.23379	1	1.50156	1.24152	0	0.502267	0.303097	0	0.586466	0.312103
MIG/CXCL9	2652.43	2330.26	6357.91	2617.96	2354.39	4313.25	1	0.878538	2.39701	1	0.899324	1.64756	0	-0.186824	1.26124	0	-0.153087	0.720332
MIP-1a	18.635	17.045	16.9	19.055	21.1	17.0922	1	0.914677	0.906896	1	1.10732	0.896994	0	-0.128666	-0.140992	0	0.147073	-0.15683
MIP-1b	21.28	29.61	39.86	21.476	43.784	43.4178	1	1.39145	1.87312	1	2.03874	2.02169	0	0.476586	0.905444	0	1.02768	1.01556
PDGF-AA	183.695	438.08	1655.63	184.762	881.851	1245.54	1	2.38482	9.01293	1	4.7729	6.74135	0	1.25388	3.172	0	2.25487	2.75304
PDGF-AB/BB	3167.67	9767.15	17391.8	3078.86	11583.3	16874.2	1	3.08339	5.49039	1	3.76219	5.48065	0	1.62452	2.45691	0	1.91157	2.45435
RANTES	514.92	608.2	561.88	545.902	617.672	701.206	1	1.18115	1.0912	1	1.13147	1.28449	0	0.240198	0.125914	0	0.178199	0.361195
TGFa	0.05	0.66	6.32	0.291	2.549	10.1789	1	13.2	126.4	1	8.75945	34.979	0	3.72247	6.98185	0	3.13084	5.12842
TNFa	25.76	66.095	14.24	25.201	61.863	36.3711	1	2.5658	0.552795	1	2.45478	1.44324	0	1.35941	-0.855183	0	1.2956	0.529312
TNFb	0.04	5.875	10.4	0.065	5.615	13.1011	1	146.875	260	1	86.3846	201.556	0	7.19845	8.02237	0	6.4327	7.65503
VEGF-A	0.54	11.165	210.39	0.54	63.877	181.571	1	20.6759	389.611	1	118.291	336.243	0	4.36988	8.60589	0	6.88619	8.39336
