# Supplementary material for: Explanatory predictive model for COVID-19 severity risk employing machine learning, shapley addition, and LIME
Source: Sci Rep. 2023 Apr 4;13:5481. doi: 10.1038/s41598-023-31542-7 (PMC10071246; doi:10.1038/s41598-023-31542-7)
Supplement: Supplementary file 2 — Supplementary Table S2. [file 41598_2023_31542_MOESM2_ESM.xlsx]

## Sheet: Tabelle1
	Supplementary table 2.Panel 1 cytokines (2/2) in healthy subjects and COVID-19 severe and non-severe forms.
	HEALTHY										COVID-19 non Severe										COVID-19 Severe
sCD40L	31.76	45.36	37.8	50.24	38.74	20.45	35.41	29.14	25.47	36	15.02	32.14	4521.18	57.41	288.47	4327.17	299.84	182.47	4799.32	142.32	96.54	54.21	12.25	18.45	21.27	24.52	50.27	54.7	25.8
EGF	1.8	2	3.2	2.5	2	2.1	2	2.8	3	2.44	155.54	18.52	186.45	135.74	15.25	310.87	35.48	46.27	388.41	28.58	90.85	91.74	88.54	90.22	81.26	55.63	54.21	46.31	57.99
Eotaxin	12,11	9.37	10.33	7.23	5.01	9.07	8.45	6.51	10.43	9.07	5.99	5.16	5.01	5.45	4.21	3.86	7.46	3.68	6.12	7	10.52	5.99	7.58	5.86	4.54	5.72	5.16	4.86	5.01
FGF-2	37,44	14.04	15.38	11.07	3.83	14.04	15.38	12.61	7.49	19.6	3.83	7.49	3.83	3.83	3.83	3.83	20.15	3.83	3.83	14.04	14.72	9.39	7.49	3.83	3.83	10.25	5.23	3.83	5.23
FLT-3L	0,71	2.86	0.74	0.83	0.92	1.17	0.9	1.12	0.95	2.08	0.92	0.98	1.01	0.93	1.2	0.91	2.74	1.05	0.76	1.01	0.71	1.25	0.79	1.21	1.14	0.55	0.74	0.88	1.03
Fractalkine	68,57	33.26	27.36	21.51	19.4	22.19	23.53	14.82	27.97	48.74	1.65	7.35	11.37	7.35	1.65	7.35	26.11	1.65	7.35	15.62	26.11	9.46	11.37	8.43	7.35	19.4	8.43	13.14	4.91
G-CSF	0.4	15.41	0.7	10.2	0.1	0.34	0.12	0.17	0.4	0.3	0.41	0.4	0.3	18.41	52.47	67.37	4.12	6.21	72.12	10.27	0.24	0.8	0.12	0.1	0.45	0.52	6	0.4	0.47
GM-CSF	0,56	1.64	0.39	0.51	0.89	0.96	0.46	0.3	0.49	2.96	1.34	1.41	1.31	1.32	0.84	1.26	4.2	1.35	0.87	0.92	0.5	1.36	0.53	2.41	1.3	0.46	2.17	1.73	1.72
GROa	4,26	27.01	4.02	4.66	7.76	7.62	3.77	3.52	3.62	44.37	19.89	16.44	26.29	25.55	64.99	22.66	46.06	59.44	23.25	6.6	4.51	24.08	7.21	46.98	26.24	3.27	13.19	24.32	28.15
IFN-a2	17,08	7.82	5.75	3.81	1.65	4.1	5.75	1.65	4.1	11.22	0.94	0.07	0.55	0.07	0.07	0.07	6.8	0.07	0.07	0.94	3.52	2.93	0.07	0.07	0.07	3.52	0.07	0.07	0.07
IFNy	0,59	0.28	0.13	0.02	0.07	0.07	0.02	0.02	0.15	0.45	0.02	0.02	0.02	0.02	0.02	0.02	0.09	0.02	0.02	0.02	0.11	0.02	0.02	0.02	0.02	0.02	0.02	0.02	0.02
IL-1a	9,75	4	3.55	2	1.68	3.09	3.24	2.47	2.94	4.74	1.68	2.63	1.03	0.34	0.15	0.15	4.44	0.15	2.63	1.84	2.16	2.32	2.78	1.36	1.03	2.32	2.32	1.52	0.86
IL-1b	1,05	0.48	0.32	0.14	0.32	0.41	0.24	0.21	0.29	0.51	0.16	0.16	0.14	0.01	0.06	0.01	0.5	0.09	0.11	0.37	0.32	0.32	0.26	0.01	0.06	0.06	0.11	0.12	0.13
IL1-ra	0,22	0.59	0.27	0.09	0.09	0.19	0.09	0.09	0.28	0.66	0	0.09	0.09	0.09	0.09	0.09	0.22	0.09	0.09	0.09	0.12	0.09	0.09	0.09	0.09	0.09	0.09	0.09	0.09
IL-2	0,42	0.11	0.08	0.07	0.04	0.07	0.06	0.04	0.09	0.13	0.04	0.05	0.03	0.03	0	0.02	0.08	0.03	0.01	0.06	0.08	0.03	0.02	0.02	0.03	0.03	0.02	0	0.03
IL3	0,08	0.19	0.09	0.04	0.1	0.08	0.1	0.06	0.13	0.17	0.03	0.05	0.03	0.03	0.01	0.01	0.1	0.01	0.03	0.08	0.08	0.04	0.1	0.01	0.04	0.12	0.02	0.05	0.03
IL-4	0,17	0.43	0.47	0.55	1.05	1.7	0.17	1.54	0.51	2.18	2.13	1.7	2.33	1.57	2.52	2.09	1.31	2.02	1.98	1.81	1.21	1.95	1.52	2.9	2.15	0.17	1.77	1.75	2.76
IL-5	1,04	0.56	0.32	0.23	0.36	0.44	0.35	0.28	0.36	0.79	0.18	0.23	0.29	0.28	0.35	0.26	0.5	0.35	0.29	0.27	0.36	0.39	0.27	0.37	0.2	0.24	0.32	0.19	0.38
IL-6	3,14	3.3	2.74	2.13	2.25	2.25	2.31	0.53	1.82	2.78	1	1.73	2.36	1	0.58	1.22	3.24	1.63	1.38	2.42	1.99	2.13	1.91	2.47	2.13	0.53	1.91	0.53	2.31
IL-7	1,82	0.34	0.34	0.16	0.18	0.34	0.43	0.2	0.29	0.27	0.16	0.2	0.16	0.09	0.05	0.09	0.47	0.16	0.09	0.03	0.16	0.25	0.22	0.2	0.03	0.11	0.11	0.09	0.14
IL-8	0.21	0.47	0.37	0.31	0.42	0.16	0.34	0.29	0.29	0.37	391.19	0.11	0.11	2.52	0.26	2.34	0.42	0.29	2.83	0.11	48.76	46.88	49.83	47.48	50.52	99.18	136.57	91.33	88.09
IL-9	10.43	12.3	10.82	10.88	11	10.5	10.82	9.85	9.93	10.69	7.57	2	2	2	2	5.3	5.3	7.25	6.47	2	10.43	9.85	10.29	9.18	9.78	13.54	13.15	12.91	15.36
IL-10	0.5	0.5	0.5	0.5	0.5	0.5	0.5	0.5	0.5	0.5	54.69	0.5	0.5	28.43	0.5	0.5	0.5	0.5	0.5	0.5	1.33	2.08	1.03	1.71	1.09	0.5	0.5	6.34	0.5
IL-12p40	27.68	50.22	11.32	25.06	27.68	16.97	25.06	23.73	27.68	32.83	42.87	37.89	30.27	62.19	57.44	69.24	42.87	34.1	59.82	27.68	62.19	57.44	55.04	44.11	58.63	6	27.68	11.32	6
IL-12p70	0.64	1.27	0.15	0.02	0.02	0.02	1.65	0.02	0.64	1.02	0.64	0.64	0.52	0.15	1.14	0.02	1.14	3.16	0.15	0.02	0.02	0.02	0.27	0.02	0.02	0.15	0.39	0.02	1.65
IL-13	13.33	30.17	11.6	8.13	19.45	11.6	18.57	6.4	13.33	19.45	133.57	11.6	4.67	115.69	14.2	128.8	114.5	160.57	138.33	6.4	21.21	18.57	18.57	23.87	29.26	161.72	147.78	138.33	202.39
IL-15	5.15	5.31	4.69	5.15	4.84	4.45	5.31	3.84	4.22	5.15	29.04	3.45	2.84	2.39	2.39	2.32	2.69	2.24	3.38	2.09	8.23	8.47	9.27	8.63	8.15	3.61	5.08	3.68	3.53
IL-17A	1.26	0.43	0.26	0.26	0.26	0.26	0.43	0.26	0.26	1.11	0.26	0.26	0.26	0.26	0.43	0.26	1.84	2.12	1.26	0.26	2.52	2.25	1.7	2.25	1.7	7.59	9.88	4.92	5.14
IL-17E/IL-25	30	30	30	30	30	30	30	30	30	30	324.08	30	30	30	30	30	30	30	30	30	107.25	37.58	142.94	107.25	30	30	119.47	30	30
IL-17F	2.79	2.94	1.93	1.78	4.1	3.52	1.93	1.35	2.21	2.21	3.23	1.78	0.05	1.49	0.05	1.2	0.05	0.05	2.21	0.05	3.23	3.08	2.94	0.91	1.78	35.24	69.14	29.06	29.96
IL-18	15.45	18.26	18.34	18.54	20.11	18.34	16.21	17.38	15.97	16.01	23.16	57.31	49.57	12.44	35.32	11.92	7.08	8.56	14.49	49.13	0.14	0.18	0.1	0.1	0.1	9	12.48	6.6	7.36
IL-22	5	5	5	5	5	5	5	5	5	5	62.53	5	5	59.81	5	64.29	85.18	121.48	70.99	5	5	5	5	5	5	60.27	66.02	64.29	57.94
IL-27	2511	2084.63	2110.87	2450	2220.82	1623.38	2483.72	2008.54	2110.87	2415.63	1093.24	6222.49	5840.62	4423.59	5225.96	4303.56	3806.47	4074.62	4547.58	5878.51	3548.36	3251.94	3172.52	3185.06	3291.34	1094	1087.27	1053.9	1200.64
IP-10	45.46	28.47	43.63	55.27	50.74	22.39	60.07	22.58	38.43	60.2	38.17	114.27	98.17	78.62	86.5	79.74	70.65	67.67	82.77	98.97	103.55	101.61	108.3	104.9	103.32	17.83	19.91	17.54	18.74
MCP-1	154.32	187.65	165.86	173.28	176.25	160.56	149.44	166.03	148.44	147.44	421.38	119.96	119.56	172.51	124.7	168.71	95.24	95.67	182.1	111.78	214.63	203.96	204.03	210.63	197.67	143.4	175.83	140.9	147.02
MCP-3	11.17	8.57	4.99	8.57	8.93	6.98	10.57	7.4	12.3	7.81	38.85	9.94	9.94	25.32	11.17	22.52	33.08	41.89	29.52	9.61	1.6	7.81	1.57	1.6	3.66	22.52	21.65	20.2	23.03
M-CSF	1.6	6.62	1.6	1.6	6.62	1.6	1.6	1.6	1.6	1.6	126.21	1.6	1.6	1.6	1.6	1.6	1.6	1.6	1.6	1.6	43.38	43.38	31.49	34.86	38.25	53.78	118.78	24.84	52.91
MDC	404.67	471.12	428.07	443.63	453.69	329.44	414.05	330.76	366.69	424.78	792.9	591.9	596.25	663.25	583.07	696.66	502.43	459.14	687.65	533.46	496.46	532.81	537.41	523.16	517.47	461.5	576.84	427.64	470.92
MIG/CXCL9	2727.41	2760.25	2641.94	2810.47	3002.66	2367.64	2662.92	2315.19	2253.92	2637.19	2154.29	2388.29	2272.23	2804.94	2444.64	2793.86	1917.2	1780.9	2844.48	2143.11	6357.91	6936.8	6920.42	6633.89	7153.94	1092	1626.6	1022.71	1074.95
MIP-1a	17.61	23.27	18.3	18.97	17.61	14.63	20.89	17.61	18.97	22.69	69.34	11.12	3.2	22.69	12.96	13.82	20.27	22.69	30.01	4.9	3.2	11.12	14.63	17.61	16.9	22.69	30.01	16.17	21.5
MIP-1b	21.24	21.24	21.52	22.95	23.32	21.17	20.23	21.59	21.32	20.18	86.97	24.49	22.66	68.58	34.73	68.93	16.85	18.97	73.28	22.38	38.51	38.35	39.86	39.47	38.42	47.56	54.76	45.8	48.03
PDGF-AA	186.05	217.56	179.26	189.55	203.12	170.93	181.34	161.95	165.57	192.29	2195.95	93.55	81.5	1715.13	530.65	1631.18	337.94	345.51	1809.48	77.62	1655.63	1756.47	1788.93	1699.7	1771.83	608.9	767.13	568.46	592.85
PDGF-AB/BB	3333.6	3001.74	2734.64	3509.06	3342.34	2137.39	3477.75	2511.16	2874.46	3866.5	22346.4	3195.2	2893.26	18704.5	13024.5	19802.3	6509.83	6373.7	20058.7	2924.46	17870.9	17516.1	17391.8	18122.3	17384.8	15047.9	19436.3	14333.2	14764.3
RANTES	538	875.96	511.01	552.73	540.82	518.83	496.59	497.06	471.35	456.67	1041.57	618.63	597.77	766.69	586.74	771.83	312.05	251.02	697.87	532.55	515.08	549.35	561.88	528.09	548.19	784.28	1415.41	662.3	746.27
TGFa	0.05	0.76	0.05	0.05	0.05	0.05	0.05	0.05	0.76	1.04	8.22	0.05	0.05	4.9	0.76	4.56	0.05	0.56	6.74	2.41	6.32	5.43	5.57	5.2	5.28	13.8	27.65	11.41	18.97
TNFa	27.5	28.4	27.54	19.92	28.26	21.76	24.31	24.68	29.15	27.44	96.67	20.29	18.05	69.44	21.76	62.75	102.11	135.81	76.36	15.39	14.24	10.29	10.69	6.98	8.65	67.86	71.34	65.95	71.34
TNFb	0.05	0.52	0.05	0.02	0.04	0.05	0.04	0.04	0.02	0.04	4.16	0.22	0.55	9.87	0.53	7.59	8.44	14.4	10.92	0.04	8.24	8.77	10.07	9.03	10.4	16.25	17.5	17.17	20.48
VEGF-A	0.4	0.4	0.25	0.55	0.54	0.21	0.5	0.64	0.75	0.51	254.21	0.52	0.55	0.55	150.32	452.88	152.34	15.55	45.21	50.21	180.54	251.33	250.41	150.69	200.31	180.47	180.52	153.74	188.97
	median			mean+E52:P87L1E52:P8E52:P91			norm. to healthy, median			norm. to healthy, mean			log2 of (norm. to healthy, median)			log2 of (norm. to healthy, mean)
	Heatlhy	non-severe	severe	Heatlhy	non-severe	severe	Heatlhy	non-severe	severe	Heatlhy	non-severe	severe	Heatlhy	non-severe	severe	Heatlhy	non-severe	severe
sCD40L	35.705	235.47	25.8	35.037	1466.53	39.7789	1	6.59487	0.722588	1	41.8567	1.13534	0	2.72135	-0.468755	0	5.38739	0.183124
EGF	2.27	91.005	81.26	2.384	132.111	72.9722	1	40.0903	35.7974	1	55.4157	30.6092	0	5.32518	5.16178	0	5.79222	4.93589
Eotaxin	9.07	5.305	5.72	8.38556	5.394	6.13778	1	0.584895	0.63065	1	0.643249	0.731946	0	-0.77375	-0.665087	0	-0.636551	-0.45019
FGF-2	14.04	3.83	5.23	12.6044	6.849	7.08889	1	0.272792	0.372507	1	0.54338	0.562412	0	-1.87413	-1.42466	0	-0.879967	-0.830301
FLT-3L	0.95	0.995	0.88	1.28556	1.151	0.922222	1	1.04737	0.926316	1	0.895333	0.717373	0	0.066769	-0.110424	0	-0.159504	-0.479206
Fractalkine	23.53	7.35	9.46	26.5311	8.745	12.0667	1	0.312367	0.40204	1	0.329613	0.454812	0	-1.67869	-1.31459	0	-1.60115	-1.13666
G-CSF	0.37	8.24	0.45	2.814	23.208	1.01111	1	22.2703	1.21622	1	8.24733	0.359315	0	4.47705	0.2824	0	3.04393	-1.47668
GM-CSF	0.51	1.315	1.36	0.955556	1.482	1.35333	1	2.57843	2.66667	1	1.55093	1.41628	0	1.36649	1.41504	0	0.633134	0.502106
GROa	4.66	24.4	24.08	11.8167	31.117	19.7722	1	5.23605	5.16738	1	2.63331	1.67325	0	2.38848	2.36943	0	1.39688	0.742652
IFN-a2	4.1	0.07	0.07	5.09444	0.965	1.15444	1	0.0170732	0.0170732	1	0.189422	0.226609	0	-5.87213	-5.87213	0	-2.40032	-2.14173
IFNy	0.07	0.02	0.02	0.134444	0.027	0.03	1	0.285714	0.285714	1	0.200826	0.22314	0	-1.80735	-1.80735	0	-2.31598	-2.16398
IL-1a	3.09	1.355	2.16	3.07889	1.504	1.85222	1	0.438511	0.699029	1	0.488488	0.601588	0	-1.18931	-0.516576	0	-1.03361	-0.733153
IL-1b	0.32	0.125	0.12	0.324444	0.161	0.154444	1	0.390625	0.375	1	0.496233	0.476027	0	-1.35614	-1.41504	0	-1.01091	-1.07088
IL1-ra	0.19	0.09	0.09	0.261111	0.094	0.0933333	1	0.473684	0.473684	1	0.36	0.357447	0	-1.078	-1.078	0	-1.47393	-1.4842
IL-2	0.07	0.03	0.03	0.0766667	0.035	0.0288889	1	0.428571	0.428571	1	0.456522	0.376812	0	-1.22239	-1.22239	0	-1.13124	-1.40808
IL3	0.1	0.03	0.04	0.106667	0.038	0.0544444	1	0.3	0.4	1	0.35625	0.510417	0	-1.73697	-1.32193	0	-1.48904	-0.970253
IL-4	0.55	2	1.77	0.955556	1.946	1.79778	1	3.63636	3.21818	1	2.03651	1.8814	0	1.8625	1.68625	0	1.0261	0.911803
IL-5	0.36	0.285	0.32	0.41	0.3	0.302222	1	0.791667	0.888889	1	0.731707	0.737127	0	-0.337035	-0.169925	0	-0.450661	-0.440014
IL-6	2.25	1.505	1.99	2.23444	1.656	1.76778	1	0.668889	0.884444	1	0.741124	0.791149	0	-0.580162	-0.177157	0	-0.432214	-0.337979
IL-7	0.29	0.125	0.14	0.283333	0.15	0.145556	1	0.431034	0.482759	1	0.529412	0.513725	0	-1.21412	-1.05063	0	-0.917538	-0.96093
IL-8	0.325	0.355	50.52	0.323	40.018	73.1822	1	1.09231	155.446	1	123.895	226.57	0	0.127379	7.28027	0	6.95297	7.82382
IL-9	10.755	3.65	10.43	10.722	4.189	11.61	1	0.339377	0.969781	1	0.390692	1.08282	0	-1.55904	-0.0442684	0	-1.3559	0.114794
IL-10	0.5	0.5	1.09	0.5	8.712	1.67556	1	1	2.18	1	17.424	3.35111	0	0	1.12433	0	4.123	1.74464
IL-12p40	26.37	42.87	44.11	26.823	46.437	36.49	1	1.62571	1.67273	1	1.73124	1.3604	0	0.701071	0.742208	0	0.791804	0.444031
IL-12p70	0.395	0.58	0.02	0.545	0.758	0.284444	1	1.46835	0.0506329	1	1.39083	0.521916	0	0.5542	-4.30378	0	0.475942	-0.938109
IL-13	13.33	115.095	29.26	15.203	82.833	84.6333	1	8.63428	2.19505	1	5.44846	5.56688	0	3.11008	1.13425	0	2.44585	2.47687
IL-15	4.995	2.54	8.15	4.811	5.283	6.51667	1	0.508509	1.63163	1	1.09811	1.35453	0	-0.975656	0.706315	0	0.135021	0.437797
IL-17A	0.26	0.26	2.52	0.479	0.721	4.21667	1	1	9.69231	1	1.50522	8.80306	0	0	3.27684	0	0.589974	3.13801
IL-17E/IL-25	30	30	37.58	30	59.408	70.4989	1	1	1.25267	1	1.98027	2.34996	0	0	0.325003	0	0.985695	1.23264
IL-17F	2.21	0.625	3.23	2.476	1.016	19.4822	1	0.282805	1.46154	1	0.410339	7.86843	0	-1.82212	0.547488	0	-1.28511	2.97608
IL-18	17.82	18.825	0.18	17.461	26.898	4.00667	1	1.0564	0.010101	1	1.54046	0.229464	0	0.0791525	-6.62936	0	0.623363	-2.12366
IL-22	5	61.17	5	5	48.428	30.3911	1	12.234	1	1	9.6856	6.07822	0	3.61282	0	0	3.27584	2.60365
IL-27	2165.85	4485.59	3172.52	2201.95	4541.66	2320.56	1	2.07106	1.4648	1	2.06257	1.05387	0	1.05037	0.550699	0	1.04444	0.0756932
IP-10	44.545	81.255	101.61	42.724	81.553	66.1889	1	1.82411	2.28106	1	1.90883	1.54922	0	0.867193	1.18971	0	0.932691	0.631542
MCP-1	163.21	122.33	197.67	162.927	161.161	182.008	1	0.749525	1.21114	1	0.989161	1.11711	0	-0.415951	0.276364	0	-0.015723	0.159774
MCP-3	8.57	23.92	7.81	8.729	23.184	11.5156	1	2.79113	0.911319	1	2.65597	1.31923	0	1.48085	-0.133973	0	1.40924	0.399696
M-CSF	1.6	1.6	43.38	2.604	14.061	49.0744	1	1	27.1125	1	5.39977	18.8458	0	0	4.76089	0	2.4329	4.23617
MDC	419.415	594.075	517.47	406.69	610.671	504.912	1	1.41644	1.23379	1	1.50156	1.24152	0	0.502267	0.303097	0	0.586466	0.312103
MIG/CXCL9	2652.43	2330.26	6357.91	2617.96	2354.39	4313.25	1	0.878538	2.39701	1	0.899324	1.64756	0	-0.186824	1.26124	0	-0.153087	0.720332
MIP-1a	18.635	17.045	16.9	19.055	21.1	17.0922	1	0.914677	0.906896	1	1.10732	0.896994	0	-0.128666	-0.140992	0	0.147073	-0.15683
MIP-1b	21.28	29.61	39.86	21.476	43.784	43.4178	1	1.39145	1.87312	1	2.03874	2.02169	0	0.476586	0.905444	0	1.02768	1.01556
PDGF-AA	183.695	438.08	1655.63	184.762	881.851	1245.54	1	2.38482	9.01293	1	4.7729	6.74135	0	1.25388	3.172	0	2.25487	2.75304
PDGF-AB/BB	3167.67	9767.15	17391.8	3078.86	11583.3	16874.2	1	3.08339	5.49039	1	3.76219	5.48065	0	1.62452	2.45691	0	1.91157	2.45435
RANTES	514.92	608.2	561.88	545.902	617.672	701.206	1	1.18115	1.0912	1	1.13147	1.28449	0	0.240198	0.125914	0	0.178199	0.361195
TGFa	0.05	1.585	6.32	0.291	2.83	11.07	1	31.7	126.4	1	9.72509	38.0412	0	4.98641	6.98185	0	3.28171	5.24949
TNFa	27.47	66.095	14.24	25.896	61.863	36.3711	1	2.40608	0.518384	1	2.3889	1.40451	0	1.26668	-0.947908	0	1.25635	0.490064
TNFb	0.04	5.875	10.4	0.087	5.672	13.1011	1	146.875	260	1	65.1954	150.587	0	7.19845	8.02237	0	6.0267	7.23446
VEGF-A	0.505	47.71	180.54	0.475	112.234	192.998	1	94.4752	357.505	1	236.282	406.311	0	6.56186	8.48182	0	7.88437	8.66644
