# Supplementary material for: Explanatory predictive model for COVID-19 severity risk employing machine learning, shapley addition, and LIME
Source: Sci Rep. 2023 Apr 4;13:5481. doi: 10.1038/s41598-023-31542-7 (PMC10071246; doi:10.1038/s41598-023-31542-7)
Supplement: Supplementary file 3 — Supplementary Table S3. [file 41598_2023_31542_MOESM3_ESM.xlsx]

## Sheet: Sheet1
	Supplementary table 3.Panel 2 cytokines in healthy subjects, and COVID-19 severe and non-severe forms.
	HEALTHY										COVID-19 N Severe										COVID-19 Severe
G-CSF	0.3	10.73	0.3	0.3	0.86	0.3	0.3	0.3	0.3	1.69	0.39	0.3	0.3	51.84	14.76	54.51	3.16	7.89	57.56	0.3	0.3	0.3	0.3	0.3	0.3	0.3	7	0.3	0.3
GM-CSF	5.38	3.75	2.5	2.5	2.5	2.5	5.71	0.76	4.07	0.76	17.09	10.53	2.5	6.38	1.9	4.72	19.35	27.07	5.71	2.5	7.05	9.82	6.38	3.12	7.05	36.68	14.13	22.02	37.49
GROa	3.64	4.08	2.63	2.49	4.44	0.6	2.95	0.6	1.44	1.99	22.09	0.6	0.6	6	0.6	5.97	7.34	5.69	6.31	0.6	32.43	32.81	32.43	30.71	31.56	19.82	27.03	17.46	18.16
IFN-a2	26.84	32.84	10	10	10	10	32.84	10	38.25	35.61	10	32.84	10	10	11.02	10	43.25	32.84	10	10	10	10	10	10	10	135.47	132.99	122.81	158.91
IFNy	0.52	1.08	0.3	0.26	0.26	0.26	0.52	0.26	0.52	0.91	10.15	2.96	1.86	7.83	2.42	7.61	13.69	21.91	10.77	0.91	3.47	3.47	4.69	3.47	2.69	12.59	12.39	11.68	17.32
IL-1a	2.21	11.86	149.25	5.76	8.38	0.4	2.21	0.4	4.88	4.88	64.37	2.21	2.21	0.4	1.31	4	0.4	1.77	7.51	3.11	11.86	15.31	10.56	13.59	10.12	23.03	45.49	213.13	25.59
IL-1b	0.2	6.7	0.72	0.2	0.2	1.13	1.52	1.52	1.13	3.28	18.92	4.58	0.2	0.25	0.2	1.13	7.58	7.58	4.26	0.2	7.58	8.72	6.41	6.41	9.28	8.15	12.54	1.89	4.58
IL1-ra	2.28	4.36	2.42	2.55	2.19	1.6	2.45	1.6	2.02	2.65	2.28	1.67	1.28	6.65	1.73	7.38	1.12	1.38	6.89	1.31	2.88	3.28	3.01	3.15	2.88	6.82	5.58	5.99	7.1
IL-2	0.1	0.1	0.1	0.1	0.1	0.1	0.1	0.1	0.1	0.1	0.15	0.33	0.1	8.8	3.11	7.34	0.13	0.74	9.5	0.1	0.23	0.33	0.28	0.33	0.23	0.1	0.28	0.1	0.1
IL3	0.91	0.91	0.72	0.26	0.35	0.4	1.09	0.68	1.28	1.14	0.07	0.44	0.02	0.05	0.44	0.05	1.09	0.72	0.16	0.3	0.05	0.05	0.05	0.05	0.05	0.07	0.05	0.05	0.05
IL-4	0.07	0.07	0.07	0.07	0.07	0.07	0.07	0.07	0.07	0.07	1.92	0.07	0.07	0.07	0.07	0.07	0.07	0.07	0.07	0.07	0.45	0.35	0.4	0.43	0.5	0.32	0.24	0.07	0.61
IL-5	3.6	4.82	3	2.96	2.78	2.93	3	3.38	3.3	3.38	11.88	2.55	2.18	2.81	2.85	2.48	7.66	7.54	2.85	2.55	4.59	4.17	4.59	4.17	3.95	4.82	7.35	4.14	5.21
IL-6	1.27	1.75	1.32	1.3	1.47	1.28	1.2	1.4	1.05	1.34	6.45	2.63	2.19	1.81	1.94	1.46	0.19	0.12	1.88	2.24	7.39	7.45	8.14	7.12	7.55	4.63	5.06	3.79	4.9
IL-7	0.54	0.81	0.58	0.37	0.54	0.25	0.44	0.42	0.58	0.81	6.6	0.09	0.01	3.3	0.33	3.69	1.33	1.53	4	0.01	39.35	35.19	35.05	34.52	33.52	1.09	1.63	0.83	0.64
IL-8	0.21	0.47	0.37	0.31	0.42	0.16	0.34	0.29	0.29	0.37	391.19	0.11	0.11	2.52	0.26	2.34	0.42	0.29	2.83	0.11	48.76	46.88	49.83	47.48	50.52	99.18	136.57	91.33	88.09
IL-9	10.43	12.3	10.82	10.88	11	10.5	10.82	9.85	9.93	10.69	7.57	2	2	2	2	5.3	5.3	7.25	6.47	2	10.43	9.85	10.29	9.18	9.78	13.54	13.15	12.91	15.36
IL-10	0.5	0.5	0.5	0.5	0.5	0.5	0.5	0.5	0.5	0.5	28.66	0.5	0.5	0.5	0.5	0.5	0.5	0.5	0.5	0.5	1.33	1.06	1.03	1.71	1.09	0.5	0.5	0.5	0.5
IL-12p40	27.68	50.22	11.32	25.06	27.68	16.97	25.06	23.73	27.68	32.83	42.87	37.89	30.27	62.19	57.44	69.24	42.87	34.1	59.82	27.68	62.19	57.44	55.04	44.11	58.63	6	27.68	11.32	6
IL-12p70	0.64	1.27	0.15	0.02	0.02	0.02	1.65	0.02	0.64	1.02	0.64	0.64	0.52	0.15	1.14	0.02	1.14	3.16	0.15	0.02	0.02	0.02	0.27	0.02	0.02	0.15	0.39	0.02	1.65
IL-13	13.33	30.17	11.6	8.13	19.45	11.6	18.57	6.4	13.33	19.45	133.57	11.6	4.67	115.69	14.2	128.8	114.5	160.57	138.33	6.4	21.21	18.57	18.57	23.87	29.26	161.72	147.78	138.33	202.39
IL-15	5.15	5.31	4.69	5.15	4.84	4.45	5.31	3.84	4.22	5.15	29.04	3.45	2.84	2.39	2.39	2.32	2.69	2.24	3.38	2.09	8.23	8.47	9.27	8.63	8.15	3.61	5.08	3.68	3.53
